# Supplementary material for: Brief relaxation training is not sufficient to alter tolerance to experimental pain in novices
Source: PLoS One. 2017 May 11;12(5):e0177228. doi: 10.1371/journal.pone.0177228 (PMC5426711; doi:10.1371/journal.pone.0177228)
Supplement: S1 Data — (XLSX) [file pone.0177228.s002.xlsx]

## Sheet: Data
Participant.number	Gender	Education	Ethnicity	Income	STAI_State_Pre	STAI_Trait_Total	PSS_Pre	CESD_Total	Loneliness_Total	BPQ_Awareness_Score	BPQ_StressRes_Score	BPQ_ANS_Score	BPQ_StressStyle1_Score	BPQ_StressStyle2_Score	STAI_State_Post	PSS_Post	Intervention	Time_sec	Censor	Pain_0_30	Pain_30_60	Pain_60_90	Pain_90_120	Pain_120_150	Pain_150_180	Pain_180_210	Pain_210_240	Pain_240_270	Pain_270_300	HR_Base	RSA_Base	Respiration_Base	PEP_Base	HR_Intervention	RSA_Intervention	Respiration_Intervention	PEP_Intervention	HR_CP	RSA_CP	Respiration_CP	PEP_CP	HR_Change	RSA_Change	Resp_Change	PEP_Change	RSA_Change_Centered	HR_Change_Centered	Resp_Change_Centered	PEP_Change_Centered
1	2	8	7	9	48	45	26	15	39	3.02222	2.6	1.88889	3	2	50	25	0	29.52	0	50										76.0185	5.59058	14.6959	149.4	77.8384	5.57349	15.2314	149.1	84.5027	6.54366	15.2981	146	1.8199	-0.0170897	0.535466	-0.3	0.13166	0.389192	0.528553	-0.17263
2	1	8	7	5	42	49	20	10	34	3.68889	3.2	1.07407	1.875	1	42	17	1	310.45	1	21	39	38	44	50	55	54	59	58	64	69.5233	6.93823	13.292	149.4	67.6375	6.77204	14.387	151.4	75.4993	6.52391	14.1473	146.4	-1.88582	-0.166187	1.095	2	-0.0174372	-3.31652	1.08808	2.12737
4	1	8	6	7	42	48	20	12	32	3.02222	2.3	1.44444	2.375	1.25	48	20	1	41.27	0	19	55									65.4271	6.39391	13.2148	142.2	64.2166	6.86748	14.7675	138.5	80.8081	6.18983	16.0801	133	-1.21059	0.473568	1.55271	-3.7	0.622318	-2.6413	1.5458	-3.57263
5	1	6	6	3	47	48	20	11	32	3.68889	3.3	1.18519	2.875	1.25	42	19	0	24.52	0	67										70.1599	7.92188	16.0631	135.2	73.4663	7.43122	16.2233	134.9	103.917	5.35147	10.3092	134	3.30644	-0.490661	0.160129	-0.3	-0.341911	1.87574	0.153216	-0.17263
6	2	8	6	1	46	47	20	12	36	1.68889	2	1.03704	3.125	1	46	20	0	52.4	0	57	66									61.9255	7.24755	19.6104	97.4	62.3197	6.89704	19.9627	115.5	68.5518	7.58034	22.1169	113	0.394162	-0.350509	0.35236	18.1	-0.201759	-1.03654	0.345447	18.2274
8	1	8	3	1	50	39	33	37	56	3.53333	3.6	2.51852	4.125	3	50	33	1	43.59	0	68	69									84.7785	5.59276	19.6538	123.8	82.8576	7.19942	13.7455	122.7	89.331	4.54875	21.9355	106	-1.92093	1.60666	-5.9083	-1.1	1.75541	-3.35164	-5.91522	-0.97263
9	2	8	3	5	45	49	28	31	49	3.53333	2.9	2.11111	3.25	1.25	46	27	0	55.56	0	5	40									54.5266	7.52986	15.6498	163.8	59.3675	7.29016	15.4967	163.4	71.0275	6.56841	18.2609		4.84094	-0.239698	-0.153141	-0.4	-0.0909479	3.41024	-0.160054	-0.27263
10	2	8	6	8	41	48	23	18	38	2.62222	3.6	1.74074	3.875	2.25	39	23	1	57.5	0	20	65									89.8605	4.97514	15.2459	136.2	88.882	5.64682	14.4967	139	89.5204	5.6722	14.7868	132	-0.978475	0.671684	-0.74922	2.8	0.820434	-2.40918	-0.756133	2.92737
11	1	8	2	9	42	47	23	13	30	3.04444	2.1	1.33333	2.875	1	43	22	0	152.19	0	19	39	65	80	90						57.5507	7.68828	10.6807	132.8	58.9587	6.38738	15.955	136	70.324	6.13329	16.1918	130.667	1.40801	-1.3009	5.27432	3.2	-1.15215	-0.0226915	5.2674	3.32737
12	1	8	7	2	44	49	31	24	36	2.93333	3.3	1.62963	3.25	1.5	45	26	2	18.07	0	100										64.718	7.39334	15.4494	137.2	69.0753	7.30019	15.0388	133.9	81.465	6.76108	14.8753	130	4.35727	-0.0931479	-0.410555	-3.3	0.0556021	2.92656	-0.417468	-3.17263
13	2	8	2	7	44	43	25	7	38	4.08889	3	1.14815	2.75	1.25	44	22	2	189.31	0	19	50	63	65	50	37	37				69.0085	5.74531	13.7836	135.4	70.4887	5.747	15.1514	133.889	74.45	6.77176	13.2401	126.5	1.48019	0.00169609	1.36774	-1.51111	0.150446	0.0494869	1.36083	-1.38374
14	1	6	2	6	45	44	23	10	32	3.97778	2.7	1.66667	2.875	1.25	46	23	2	26.02	0	0										77.7417	6.53893	13.9318	135	77.3359	6.4514	13.7821	135.2	78.99	7.36266	12.3548	138	-0.40581	-0.0875282	-0.149704	0.2	0.0612218	-1.83652	-0.156617	0.32737
15	1	8	6	4	44	46	18	8	32	3.86667	3	1.25926	2.375	1.5	47	20	0	38.26	0	39	76									48.4636	7.5986	13.4082	152	54.7887	7.3115	16.5343	152.1	63.5946	9.03426	11.2169	143	6.32514	-0.287096	3.12609	0.1	-0.138346	4.89443	3.11917	0.22737
16	1	8	7	5	49	46	25	25	51	3.62222	4	1.85185	2.625	2	51	23	2	19.21	0	25										69.6624	5.53055	16.398	151.8	69.075	6.00794	15.4404	148.3	72.6637	6.1109	11.1402	54	-0.587422	0.477391	-0.957624	-3.5	0.626141	-2.01813	-0.964537	-3.37263
17	1	9	7	5	42	48	15	8	30	3.08889	3	1.18519	2.125	1.5	46	14	0	136.82	0		30	58	66	86						64.3176	7.50989	14.3152	135.8	70.161	6.82512	14.3597	136.2	71.0733	7.03542	14.9695	139.333	5.84332	-0.684768	0.0444701	0.4	-0.536018	4.41261	0.0375571	0.52737
18	2	6	7	6	46	48	19	12	37	4.93333	4.7	1.07407	2.375	1	46	19	0	156.76	0		11	26	50	64	72					76.6749	6.2736	13.8803	77.2	77.8089	6.08749	14.5632	76.1	76.8075	6.83851	13.78	71.5	1.134	-0.186108	0.682896	-1.1	-0.0373577	-0.296705	0.675983	-0.97263
19	2	8	2	6	47	45	20	7	33	1.35556	1.5	1.07407	2.375	1	45	19	1	16.07	0	15										89.2752	5.60373	17.8716	143.8	89.0471	4.97635	17.2399	142.3	91.5484	3.94234	23.5751	158	-0.228067	-0.627387	-0.631704	-1.5	-0.478637	-1.65877	-0.638617	-1.37263
21	1	8	8	9	44	52	28	13	30	1.93333	1.7	1.18519	1.75	1.25	45	23	0	24.95	0	77										68.1404	6.92887	15.9483	129.4	69.0581	6.55953	19.3823	129.3	72.7738	6.61134	22.1407	129	0.917709	-0.369341	3.43393	-0.1	-0.220591	-0.512995	3.42701	0.02737
22	1	6	2	9	45	45	24	24	52	2.64444	2.8	1.92593	3.5	3.5	46	24	2	25.76	0	7										80.7945	6.93362	18.3335	108	80.2269	6.98239	16.4722	109.3	90.5584	5.55438	20.0557	115	-0.567612	0.0487716	-1.86127	1.3	0.197522	-1.99832	-1.86818	1.42737
24	1	8	8	2	46	47	16	14	34	3.95556	4.1	1.85185	2.5	2.25	53	14	2	9.95	0	75										81.0431	6.41991	17.1306	139.8	83.0212	6.02672	15.8783	139.7	100.428	5.49505	23.3892	119	1.97813	-0.393188	-1.25227	-0.1	-0.244438	0.547421	-1.25918	0.02737
25	1	8	2	9	47	47	25	30	58	3.48889	3	1.51852	2.75	1	46	27	1	8.44	0	56										71.4412	7.7923	15.8467	111.4	74.9055	7.64346	19.4361	117.8	91.4119	7.03597	23.6988	102	3.46432	-0.148845	3.58941	6.4	-9.52e-05	2.03362	3.5825	6.52737
26	2	8	7	7	42	48	21	10	27	2.55556	2.7	1.33333	3.25	1.5	44	17	2	75.26	0	47	63	82								66.8462	6.61477	17.7423	116.8	66.8851	6.72489	17.8506	116.7	70.5121	6.72085	20.4321	131.5	0.038888	0.110126	0.1083	-0.1	0.258876	-1.39182	0.101387	0.02737
28	2	8	2	7	45	49	23	7	38	1.57778	1.6	1.18519	1.875	1.25	48	14	1	21.71	0	80										76.0858	6.70382	13.2652	139.4	76.3554	5.98959	13.7424	142.3	80.9635	5.88902	16.4585	155	0.269564	-0.714225	0.477126	2.9	-0.565475	-1.16114	0.470213	3.02737
29	1	6	8	9	46	54	24	18	47	2.53333	1.8	1.2963	3.25	1.75	47	25	2	74.52	0	17	55									96.5706	4.69432	14.418	123.6	98.5967	5.34672	20.5554	124.4	90.7856	5.63369	15.429	123	2.02607	0.6524	6.1374	0.8	0.80115	0.595361	6.13048	0.92737
30	2	6	6	1	45	44	23	31	49	3.26667	3.6	1.44444	2.375	2.25	45	25	1	58.21	0	15	61									73.9942	6.66686	15.743	135	73.8087	6.36642	15.6778	142.7	86.0251	6.96996	18.7264	144	-0.18547	-0.300446	-0.0651487	7.7	-0.151696	-1.61618	-0.0720617	7.82737
31	2	8	6	7	46	52	18	17	33	2	2.4	1.37037	3.125	1.25	45	20	2	304.34	1	15	49	44	34	56	59	54	54	63	67	83.1142	7.33407	13.6328	130.6	82.5056	7.24031	15.0073	130.1	85.0175	8.19102	13.5518	131.2	-0.608612	-0.0937563	1.37448	-0.5	0.0549937	-2.03932	1.36757	-0.37263
32	2	8	6	6	45	42	22	11	43	2.73333	2.7	1.51852	2.75	1.25	44	24	0	304.19	1	30	55	65	67	66	69	67	66	67	69	77.6674	5.3354	17.702	152.8	81.6418	4.88432	16.8274	154.9	72.7704	6.28291	17.1106	150.6	3.97439	-0.451076	-0.874599	2.1	-0.302326	2.54369	-0.881512	2.22737
33	2	8	2	4	38	49	24	15	42	2.31111	2	1.55556	2.25	1	43	24	2	108.34	0	20	62	85	100							61.6141	6.04279	21.5816	148.4	59.3369	5.94576	19.7244	144.8	61.5211	5.86392	19.2422	148.5	-2.27719	-0.0970255	-1.85721	-3.6	0.0517245	-3.7079	-1.86412	-3.47263
35	1	8	3	9	44	43	30	24	48	1.86667	3.1	1.18519	3.125	1.25	43	24	2	306.02	1	39	59	78	64	55	38	41	60	61	70	72.3723	7.16542	19.9389	136.333	72.0311	7.46726	19.3566	131.8	81.8779	6.86636	20.7067	139	-0.341124	0.301846	-0.582306	-4.53333	0.450596	-1.77183	-0.589219	-4.40596
36	2	8	6	9	42	44	18	16	36	3.2	3	1.14815	2.625	2.5	45	18	1	304.2	1	24	33	40	44	49	51	54	56	54	55	69.6691	6.79721	12.4925	137.4	78.5814	7.13563	13.147	136.8	71.5696	6.07042	13.237	140.4	8.91228	0.338429	0.654514	-0.6	0.487179	7.48158	0.647601	-0.47263
37	1	8	6	5	41	47	16	11	26	1.93333	2.2	1.40741	2.125	1.5	41	14	1	110.72	0	29	64	79	80							70.1172	7.23307	18.9789	157.4	70.5139	7.06536	16.6457	153.7	76.1118	7.25035	17.18	152	0.396675	-0.167712	-2.33317	-3.7	-0.0189622	-1.03403	-2.34009	-3.57263
38	1	8	3	1	43	50	19	12	38	4.6	3.9	1.18519	2.625	1	43	18	2	305.97	1	30	74	82	69	61	62	50	45	50	42	75.0445	6.49062	17.3654	133.2	77.8932	7.14105	18.7599	130.8	75.2051	7.13687	18.198	132	2.84872	0.650427	1.39447	-2.4	0.799177	1.41801	1.38755	-2.27263
39	1	8	6	9	44	46	25	8	29	3.13333	2.7	1.14815	3.25	1	43	23	0	304.83	1	75	81	88	86	77	67	75	73	72	77	69.8311	8.10605	13.7119	140.4	75.2753	6.34286	15.2209	140.1	87.5875	7.49643	11.3891	141.4	5.44418	-1.76319	1.50897	-0.3	-1.61444	4.01347	1.50206	-0.17263
40	1	8	6	9	43	45	18	12	24	1.31111	1.3	1.07407	2.375	1	44	15	2	71.58	0	12	54	82								73.4405	8.18561	13.6147	141.8	78.5746	7.76883	13.0039	143.4	100.866	6.20448	17.7541	134	5.13408	-0.416778	-0.610753	1.6	-0.268028	3.70337	-0.617665	1.72737
41	1	8	2	5	46	43	25	16	38	3.31111	3.5	1.40741	3.75	1.25	46	25	0	33.96	0	15	50									69.7404	8.59749	16.3131	118	74.891	7.30731	15.5199	104.4	79.7966	7.56811	26.9737	136	5.15054	-1.29018	-0.793164	-13.6	-1.14143	3.71984	-0.800077	-13.4726
42	2	8	7	9	45	48	18	12	38	2.8	2.5	1.44444	3.375	2.25	47	15	2	15.59	0	55										85.3409	5.8115	18.5622	136.2	86.413	5.95577	19.2323	134.4	83.9077	7.43231	21.478	128	1.07202	0.144265	0.670047	-1.8	0.293015	-0.358684	0.663134	-1.67263
43	1	8	2	4	48	46	19	11	44	2.15556	2.8	1.11111	3.125	1.25	45	17	2	42.47	0	48	80									62.2861	6.40892	18.1477	157.4	61.3891	6.93124	18.1794	150.3	83.543	4.99266	19.165	159	-0.896977	0.52232	0.0317022	-7.1	0.671069	-2.32768	0.0247892	-6.97263
44	1	8	6	8	49	45	15	8	26	2.2	2.3	1.14815	2.5	1.25	45	17	2	43.88	0	44	64									77.2145	6.41457	18.9942	138.4	78.6921	6.46584	19.7661	137.8	104.953	6.33348	23.7191	129	1.4776	0.0512696	0.771884	-0.6	0.20002	0.0468977	0.764971	-0.47263
45	1	8	5	2	46	48	21	25	48	3.62222	3.8	1.14815	3.625	1.5	47	16	2	25.87	0	66										75.3686	5.99763	21.0135	143.4	74.0114	5.99999	16.9915	143.5	83.3672	5.77885	21.9304	146	-1.35723	0.0023572	-4.02193	0.1	0.151107	-2.78794	-4.02885	0.22737
46	2	8	7	3	46	46	17	8	38	2.06667	1.9	1.11111	2	1.25	48	16	1	304.25	1	3	7	9	13	18	20	21	26	28	32	57.7898	7.84048	17.3307	85	59.5333	7.73742	15.7279	91.6667	65.1233	7.09374	20.4002		1.74356	-0.10306	-1.60279	6.66667	0.0456895	0.312851	-1.60971	6.79404
48	1	8	6	9	41	46	20	9	33	2.11111	3.5	1.44444	3	1.5	44	17	1	25.84	0	54										61.9466	7.58712	13.123	149.6	64.2371	6.97995	15.2814	148.7	94.9048	2.92231	15.659	155	2.2905	-0.607174	2.1584	-0.9	-0.458424	0.859794	2.15149	-0.77263
49	1	8	6	9	46	45	18	12	26	1.24444	1.4	1.07407	2	1	46	16	2	304.69	1	2	72	90	68	74	71	74	73	73	63	98.296	3.93292	16.9805	151.6	99.1758	3.78184	18.2677	152.9	103.954	3.53784	16.9128	151.4	0.87982	-0.151076	1.28721	1.3	-0.00232573	-0.550885	1.28029	1.42737
50	1	8	6	9	41	51	16	17	36	3.28889	2.9	1.44444	2.25	1	45	15	1	91.93	0	9	70	73								73.9264	6.74917	15.8332	145.4	76.5101	5.98401	17.3664	135	78.6683	6.7344	22.2972	150.5	2.58365	-0.765161	1.53317	-10.4	-0.61641	1.15294	1.52626	-10.2726
51	1	6	6	5	46	44	26	20	46	3.11111	3.7	1.62963	3.25	2.5	45	24	0	104.15	0	39	58	69	77							79.506	7.18883	19.0157	135.8	78.3575	6.09904	17.7988	139.8	81.7564	7.62729	22.234	133	-1.1485	-1.08979	-1.21687	4	-0.941043	-2.57921	-1.22378	4.12737
52	1	8	2	9	48	48	17	12	28	2.33333	2.6	1.2963	2.25	1	49	17	0	37.77	0	50	80									85.4558	6.48147	15.7282	149	90.753	5.4684	18.4018	143.9	96.9387	5.93264	18.6261	134	5.29716	-1.01307	2.67361	-5.1	-0.864321	3.86645	2.6667	-4.97263
55	2	9	6	4	45	47	17	13	47	1.44444	1.7	1	2.125	1	44	17	1	26.34	0	29										93.5898	6.02049	21.9028	132.8	83.7264	6.12949	17.2505	137.1	104.999	3.93743	24.5595	134	-9.8634	0.109005	-4.65225	4.3	0.257755	-11.2941	-4.65917	4.42737
56	2	8	6	2	43	50	26	23	28	3.86667	2.1	1.25926	3.125	1	42	23	0	16.9	0	64										64.8326	6.92611	18.6321	97.6	62.647	7.53334	18.392	96.2	93.064	7.34829	26.238	92	-2.18557	0.607229	-0.240149	-1.4	0.755979	-3.61627	-0.247062	-1.27263
57	1	8	7		40	51	32	23	61	2.22222	3	1.77778	3.875	1.75	43	31	2	12.82	0	50										81.3276	6.46447	20.1218	139	87.9585	6.08805	19.0198	128.4	92.995	6.15349	21.1434	136	6.63096	-0.376421	-1.10194	-10.6	-0.227671	5.20026	-1.10886	-10.4726
58	2	8	6	9	44	47	18	10	32	2.35556	2.3	1.55556	2.75	2	44	18	1	119.19	0	10	56	57	68							76.8787	6.51879	19.5369	133.8	70.8311	6.49991	15.5592	142.1	73.9945	6.36971	15.7009	116	-6.04759	-0.0188722	-3.97773	8.3	0.129878	-7.47829	-3.98464	8.42737
60	1	6	6	9	43	48	18	9	24	1.53333	1.5	1	2.625	1	45	17	2	60.96	0	33	70									65.5765	6.94966	16.8058	146	66.7968	7.10227	16.8731	148	81.0109	6.21261	19.0294	131	1.22027	0.152617	0.0673379	2	0.301367	-0.210437	0.0604249	2.12737
61	1	8	7	2	47	49	20	14	40	2.68889	3.1	1.96296	2.875	2.25	48	19	2	116.13	0	17	54	62	70							88.0633	4.97065	21.4326	127.4	89.6226	4.55664	21.5791	128.2	92.4148	5.54005	17.459	160.5	1.55928	-0.414017	0.146439	0.8	-0.265267	0.128575	0.139526	0.92737
62	2	8	6	6	41	49	15	8	21	1.33333	1.4	1	2.375	1	47	14	1	17	0	55										69.9123	6.50138	15.5373	110	68.9604	6.50614	17.7982	125.6	80.3213	6.38839	24.1417	137	-0.951941	0.0047646	2.26087	15.6	0.153515	-2.38265	2.25395	15.7274
63	1	8	3	3	42	53	18	10	30	1.6	1	1.07407	2.625	1.5	44	13	1	304.47	1	85	82	80	90	87	85	83	83	82	85	64.1922	8.14293	16.362	157	68.7369	8.42599	11.7597	142.3	85.0491	6.39632	17.0072	151.2	4.54466	0.28306	-4.6024	-14.7	0.43181	3.11396	-4.60931	-14.5726

## Sheet: Read Me
Heading	Explanation	Codes (if needed)
Gender	Gender	1 - Female, 2 - Male
Education	Education level completed	4 - Less than 9 grades, 5 - some high school, 6 - graduated from high school, 7 - trade school or business school, 8 - some college, 9 - graduate from a 4-year college, 10 - Post graduate work at a university
Ethnicity	Ethnicity	1 - American Indian/Alaskan Native; 2 - Asian American/Pacific Islander; 3 - Black/African American; 4 - Hispanic/Latino; 5 - Middle Eastern/Arab American; 6 - White/European American; 7 - Multi-Ethnic; 8 - Other Ethnicity not listed
Income	Current income level	1 - less than $25,000; 2 - $25,000 - $49,999; 3 - $50,000 - $74,999; 4 - $75,000 - $99,999; 5 - $100,000 - $124,999; 6 - $125,000 - $149,999; 7 - $150,000 - $174,999; 8 - $175,000 - $199,999; 9 - $200,000 or more
STAI_State_Pre	State and Trait Anxiety Index - State subscale, pre measure
STAI_Trait_Total	State and Trait Anxiety Index - Trait subscale
PSS_Pre	Perceived Stress Scale, pre measure
CESD_Total	Center for Epidemiological Studies - Depression Scale score
Loneliness_Total	UCLA Loneliness Scale score
BPQ_Awareness_Score	Body Perception Questionnaire, Awareness subscale score
BPQ_StressRes_Score	Body Perception Questionnaire, Stress Response subscale score
BPQ_ANS_Score	Body Perception Questionnaire, Autonomic Nervous System Reactivity subscale score
BPQ_StressStyle1_Score	Body Perception Questionnaire, Stress Style 1 subscale score
BPQ_StressStyle2_Score	Body Perception Question, Stress Style 2 subscale score
STAI_State_Post	State and Trait Anxiety Index, State subscale, post measure
PSS_Post	Perceived Stress Scale, post measure
Intervention	Intervention Task	0 - Control; 1 - Breathing; 2 - PMR
Time_sec	Time foot in water in seconds
Censor	Whether or not subject was censored for survival analysis - i.e. did not take foot out of water before 5 minutes
Pain_0_30	Pain rating at 0 seconds
Pain_30_60	Pain rating at 30 seconds
Pain_60_90	Pain rating at 60 seconds
Pain_90_120	Pain rating at 90 seconds
Pain_120_150	Pain rating at 120 seconds
Pain_150_180	Pain rating at 150 seconds
Pain_180_210	Pain rating at 180 seconds
Pain_210_240	Pain rating at 210 seconds
Pain_240_270	Pain rating at 240 seconds
Pain_270_300	Pain rating at 270 seconds
HR_Base	Baseline heart rate
RSA_Base	Baseline respiratory sinus arrythmia
Respiration_Base	Baseline respiration
PEP_Base	Baseline preejection period
HR_Intervention	Heart rate during intervention
RSA_Intervention	Respiratory sinus arrythmia during intervention
Respiration_Intervention	Respiration during intervention
PEP_Intervention	Preejection period during intervention
HR_CP	Heart rate during cold pressor
RSA_CP	Respiratory sinus arrythmia during cold pressor
Respiration_CP	Respiration during cold pressor
PEP_CP	Preejection period during cold pressor
HR_Change	Change in heart rate between baseline and intervention
RSA_Change	Change in respiratory sinus arrythmia between baseline and intervention
Resp_Change	Change in respiration between baseline and intervention
PEP_Change	Change in preejection between baseline and intervention
RSA_Change_Centered	Mean centered respiratory sinus arrythmia change between baseline and intervention
HR_Change_Centered	Mean centered heart rate between baseline and intervention
Resp_Change_Centered	Mean centered respiration between baseline and intervention
PEP_Change_Centered	Mean centered preejection period between baseline and intervention
